# Supplementary material for: No association of malignant B‐cell non‐Hodgkin lymphomas with ipsilateral SARS‐CoV‐2 vaccination
Source: Cancer Med. 2023 Feb 12;12(8):9313–21. doi: 10.1002/cam4.5687 (PMC10166887; doi:10.1002/cam4.5687)
Supplement: Supplementary file 1 — Table S 1: [file CAM4-12-9313-s001.xlsx]

## Sheet: Tabelle1
Supplementary Table 1: Next-generation sequencing information of generated repertoires.
Case number	Read coverage (productive IGH reads)
HC1	34920
HC2	51694
HC3	547
HC4	24091
HC5	96
HC6	3128
HC7	72505
HC8	12066
HC9	26650
HC10	38770
AC1	16097
AC4	25608
AC6	8866
AC7	35207
AC8	57630
AC10	32564
AC12	29031
AC13	8542
